# Supplementary material for: Dietary Knowledge, Attitude, Practice Survey and Nutritional Knowledge-Based Intervention: A Cross-Sectional and Randomized Controlled Trial Study among College Undergraduates in China
Source: Nutrients. 2024 Jul 21;16(14):2365. doi: 10.3390/nu16142365 (PMC11279395; doi:10.3390/nu16142365)
Supplement: Supplementary file 1 [file nutrients-16-02365-s001.zip]

Archive with 1 entries (1 files):
- nutrients-3105155-supplementary.pdf
